# Supplementary material for: Genomic Rearrangements and Sequence Evolution across Brown Algal Organelles
Source: Genome Biol Evol. 2021 Jun 1;13(7):evab124. doi: 10.1093/gbe/evab124 (PMC8290108; doi:10.1093/gbe/evab124)
Supplement: evab124_Supplementary_Data [file evab124_supplementary_data.zip]

Archive with 4 entries (4 files):
- FigS1.tif
- FigS2.tif
- Supplementary Figure and Table Captions_210109.docx
- TableS1.xlsx
