# Supplementary material for: Genomic Rearrangements and Sequence Evolution across Brown Algal Organelles
Source: Genome Biol Evol. 2021 Jun 1;13(7):evab124. doi: 10.1093/gbe/evab124 (PMC8290108; doi:10.1093/gbe/evab124)
Supplement: evab124_Supplementary_Data [file evab124_supplementary_data.zip › TableS1.xlsx]

## Sheet: Mitochondrion
Gene	Mean_syn	Median_syn	IQR_syn	Mean_non	Median_non	IQR_non	Gene_length
atp6	0.314488	0.237221	0.358568	0.0097987	0.006772	0.011928	738
atp8	0.320316	0.144728	0.390497	0.0195777	0.008397	0.025358	153
atp9	0.0887287	0.071359	0.092483	0.000828512	7e-06	1.5e-05	225
cob	0.361373	0.218547	0.33771	0.0069392	0.006093	0.006443	1125
cox1	0.321611	0.228337	0.370666	0.0075739	0.00409	0.009536	1509
cox2	0.459198	0.253229	0.513911	0.0486364	0.036337	0.062274	744
cox3	0.303057	0.193869	0.334238	0.0106263	0.006658	0.013381	804
nad1	0.330161	0.225376	0.385388	0.00917163	0.005275	0.009845	972
nad2	0.449552	0.244349	0.60429	0.0178941	0.014196	0.019452	1473
nad3	0.396472	0.253508	0.373404	0.00961588	0.005931	0.014098	360
nad4	0.378707	0.243561	0.374551	0.00935834	0.007503	0.009313	1434
nad4L	0.357552	0.168783	0.362672	0.0100205	0.004063	0.008383	300
nad5	0.343714	0.258765	0.371247	0.0137198	0.011408	0.015905	1983
nad6	0.320311	0.206597	0.340286	0.0307138	0.020374	0.039228	690
nad7	0.355103	0.278793	0.409729	0.00935834	0.00674	0.009313	1194
nad9	0.262704	0.173361	0.318419	0.0091981	0.006342	0.010464	558
nad11	0.347825	0.269434	0.489702	0.0101427	0.007449	0.014672	597
rpl2	0.382158	0.235831	0.381169	0.0274891	0.018284	0.025275	717
rpl5	0.394198	0.236448	0.419616	0.0392933	0.030488	0.040133	507
rpl6	0.407044	0.265081	0.437343	0.0290823	0.022973	0.027309	489
rpl14	0.382526	0.246283	0.304467	0.0202325	0.01671	0.024179	378
rpl31	3.02308	0.320185	0.475332	0.0566624	0.042973	0.056048	177
rps2	0.467307	0.178553	0.39949	0.0405848	0.028482	0.047159	528
rps3	0.387813	0.291421	0.441916	0.0293202	0.017617	0.036939	816
rps4	0.423275	0.262751	0.425874	0.0246378	0.014541	0.026834	702
rps7	0.39106	0.207028	0.419615	0.0292677	0.023727	0.02647	450
rps8	0.309654	0.18926	0.256123	0.0263486	0.01696	0.036013	360
rps10	4.60298	0.141852	0.412424	0.0453539	0.023605	0.067434	285
rps11	0.537367	0.3042	0.60195	0.0368877	0.026855	0.032873	351
rps12	0.316493	0.189163	0.343474	0.0130297	0.011011	0.011682	366
rps13	0.251364	0.219091	0.260408	0.0192648	0.010694	0.024117	345
rps14	0.300837	0.196309	0.436366	0.0229588	0.017276	0.030486	288
rps19	0.273587	0.131798	0.273714	0.0228663	0.015127	0.025719	231
tatC	0.47604	0.246609	0.477948	0.0507459	0.03895	0.05481	717

## Sheet: Plastid
Gene	Mean_syn	Median_syn	IQR_syn	Mean_non	Median_non	IQR_non	Gene_length
ycf12.fasta	0.0803436	8e-06	0.075351	0.0117242	1e-08	1.9e-05	93
petN.fasta	0.202541	0.042227	0.23869	0.00107044	1e-06	2.1e-05	87
psbK.fasta	0.0773192	5e-06	0.076422	0.00426898	1e-06	2.9e-05	132
psbL.fasta	0.0644351	5e-06	0.10139	0.000869488	1e-06	9e-06	114
psbT.fasta	0.0508306	5e-06	0.067223	0.00229281	1e-06	1.3e-05	122
psbJ.fasta	0.0938986	0.007602	0.093823	0.00202051	2e-06	7e-06	117
psbA.fasta	0.0443119	0.02272	0.056018	0.00076639	3e-06	0.001198	1080
psbE.fasta	0.134412	0.028461	0.125236	0.000938439	3e-06	3.1e-05	252
psbH.fasta	0.108672	0.030411	0.10118	0.00112649	3e-06	1.3e-05	201
petG.fasta	0.202541	0.042227	0.23869	0.00148915	4e-06	2.3e-05	111
psaI.fasta	0.156187	0.041763	0.155326	0.00668046	4e-06	3.8e-05	105
psbF.fasta	0.0957874	0.027653	0.093653	0.00231673	5e-06	3.5e-05	129
psbI.fasta	0.157644	0.048776	0.221378	0.00194098	5e-06	3.6e-05	123
ycf66.fasta	0.193652	0.051727	0.175347	0.00452361	6e-06	0.004636	285
psbD.fasta	0.0938198	0.053257	0.119373	0.00103271	7e-06	0.001202	1050
rpl36.fasta	0.193211	0.065467	0.149829	0.00462151	7e-06	0.010541	111
psaJ.fasta	0.346481	0.056715	0.28604	0.00900488	8e-06	0.009282	126
psbN.fasta	0.129895	0.091209	0.178403	0.00542322	9e-06	1.9e-05	120
rpl11.fasta	0.234875	0.150137	0.304479	0.0043319	9e-06	0.005842	423
rpl31.fasta	0.252033	0.056607	0.173674	0.0043319	9e-06	0.005842	207
rps17.fasta	0.139519	0.052011	0.142073	0.00600941	1.1e-05	0.009759	249
psbC.fasta	0.116866	0.074915	0.146455	0.00131163	1.2e-05	0.001417	1422
psbB.fasta	0.140331	0.076401	0.137587	0.000964024	1.3e-05	0.000798	1530
psbX.fasta	0.112032	0.039039	0.14487	0.14487	1.3e-05	0.019713	129
psaC.fasta	0.190394	0.135062	0.281289	0.00232202	1.5e-05	5.2e-05	243
rps8.fasta	0.189912	0.10742	0.21877	0.00491134	1.5e-05	0.003923	360
petB.fasta	0.195328	0.105001	0.264731	0.000773439	1.7e-05	0.001897	645
rps11.fasta	0.224549	0.126044	0.247111	0.00391395	1.8e-05	0.003395	369
petD.fasta	0.198259	0.106849	0.222393	0.00124019	2e-05	0.002621	480
rps12.fasta	0.238272	0.112692	0.250752	0.000806	2e-05	4.5e-05	372
psbY.fasta	0.289178	0.046585	0.18062	0.0086289	2.2e-05	0.01169	111
rpl22.fasta	0.213441	0.110686	0.264101	0.00495002	2.2e-05	0.007749	327
ycf3.fasta	0.313539	0.132995	0.300598	0.00122963	2.2e-05	0.002365	507
rpl34.fasta	0.214715	0.078485	0.238949	0.00944766	2.3e-05	0.016468	135
rps10.fasta	0.234436	0.125556	0.314375	0.0106769	2.6e-05	0.008174	315
rps2.fasta	0.204716	0.128095	0.224172	0.00453983	3e-05	0.003663	693
rps16.fasta	0.246038	0.116068	0.344671	0.00825844	3.1e-05	0.010709	231
atpH.fasta	0.102954	0.045145	0.096105	0.00110051	5e-05	0.00021	246
ycf19.fasta	0.8688	0.07756	0.305563	0.0252553	5.7e-05	0.008725	279
psaM.fasta	0.191504	0.05336	0.263347	0.00983693	6.7e-05	0.014427	90
cbbx.fasta	0.244961	0.163737	0.317999	0.00303846	0.00024	0.003596	675
ycf46.fasta	0.286177	0.145417	0.367862	0.00923466	0.000833	0.008449	1473
rpl14.fasta	0.219158	0.084596	0.203521	0.00334605	0.000856	0.004488	363
psaA.fasta	0.154187	0.090476	0.172135	0.00178644	0.0011	0.00214	2247
psaB.fasta	0.151643	0.107504	0.186537	0.00157227	0.001107	0.00277	2202
chlL.fasta	0.337064	0.154354	0.424593	0.00287527	0.001422	0.004206	840
ftsH.fasta	0.218481	0.130907	0.247949	0.00457622	0.001425	0.004567	1875
clpC.fasta	0.24333	0.1469	0.319576	0.00323144	0.001459	0.00338	2550
chlB.fasta	0.276333	0.129537	0.372705	0.00386407	0.001473	0.005038	1518
groEL.fasta	0.265087	0.148799	0.247508	0.00444678	0.001616	0.005106	1518
rpl16.fasta	0.205853	0.075896	0.303697	0.00475	0.001636	0.006206	402
atpA.fasta	0.199129	0.119709	0.243829	0.00336037	0.001645	0.004646	1494
atpB.fasta	0.207953	0.132407	0.239896	0.00286754	0.001687	0.005019	1422
rps3.fasta	0.217152	0.145884	0.218802	0.00764173	0.001931	0.010251	654
tufA.fasta	0.20674	0.12746	0.226244	0.00348961	0.002193	0.003903	1227
ycf42.fasta	0.280676	0.157605	0.320865	0.00768632	0.002252	0.008783	546
chlN.fasta	0.247911	0.154644	0.345012	0.0056989	0.002478	0.00924	1320
rps5.fasta	0.244201	0.139876	0.290399	0.00693022	0.002505	0.007572	498
rbcL.fasta	0.0939669	0.056251	0.124251	0.0027109	0.002563	0.002593	1464
rps7.fasta	0.366363	0.134737	0.276034	0.00383356	0.002587	0.005255	468
ycf39.fasta	0.22232	0.136506	0.192021	0.00731966	0.002678	0.007835	942
ilvB.fasta	0.254564	0.133684	0.3853	0.00878583	0.002765	0.009972	1794
atpG.fasta	0.177203	0.100046	0.216996	0.0114522	0.002793	0.016194	462
rpoC2.fasta	0.256629	0.162147	0.384537	0.00847544	0.002795	0.006209	1797
rpl2.fasta	0.304733	0.194953	0.362161	0.0084911	0.002803	0.009933	798
psaL.fasta	0.195716	0.088282	0.258053	0.0048568	0.002822	0.005854	429
rpl13.fasta	0.205945	0.132993	0.272851	0.00982449	0.002829	0.011102	429
atpE.fasta	0.166522	0.088541	0.20987	0.00764849	0.003033	0.006382	393
psaD.fasta	0.237318	0.151532	0.212405	0.00404149	0.003097	0.005783	393
ftrB.fasta	0.19535	0.039569	0.299207	0.0133722	0.003515	0.015135	345
rpl19.fasta	0.311458	0.163695	0.431831	0.0128993	0.00356	0.020603	342
dnaK.fasta	0.282312	0.183601	0.32174	0.00789571	0.003564	0.00877	1848
secY.fasta	0.265328	0.126854	0.276894	0.00945378	0.003595	0.009944	1281
ycf4.fasta	0.239523	0.100749	0.227965	0.00811929	0.00367	0.011777	546
rpl18.fasta	0.288448	0.083971	0.236382	0.0101829	0.003777	0.014961	327
rps18.fasta	0.288448	0.083971	0.236382	0.0101829	0.003777	0.014961	327
rpoB.fasta	0.29232	0.161436	0.447618	0.00992505	0.003839	0.009846	3324
rps14.fasta	0.236046	0.060592	0.26798	0.00933954	0.003963	0.014514	300
rps9.fasta	0.242585	0.142295	0.328387	0.00938054	0.004132	0.011538	426
rpl21.fasta	0.201544	0.075735	0.238924	0.0100434	0.004181	0.012918	309
rpl23.fasta	0.134275	0.052017	0.260077	0.0100244	0.004199	0.008722	300
rps19.fasta	0.0101829	0.003777	0.014961	0.0051509	0.004208	0.008795	282
rpoA.fasta	0.207661	0.126317	0.225583	0.0162682	0.004287	0.01451	876
rpl5.fasta	0.213826	0.124316	0.258099	0.00719434	0.0043	0.010015	561
rps13.fasta	0.24022	0.093558	0.261014	0.00806254	0.004383	0.009982	378
chlI.fasta	0.289816	0.161639	0.333352	0.00610078	0.004432	0.008236	1020
ycf65.fasta	0.248342	0.115577	0.448707	0.0100363	0.004469	0.013277	297
secA.fasta	0.329875	0.161859	0.397598	0.00992771	0.004635	0.011679	2628
rpl6.fasta	0.16565	0.087276	0.212688	0.0112602	0.004646	0.014257	534
psaF.fasta	0.264751	0.137645	0.257959	0.0103393	0.004949	0.014165	501
psbV.fasta	0.223126	0.128503	0.169333	0.00757241	0.005006	0.01488	483
tatC.fasta	0.278635	0.093726	0.25239	0.0158886	0.005068	0.015352	768
acsF.fasta	0.278333	0.148579	0.266125	0.0118708	0.00508	0.018978	1062
atpF.fasta	0.154731	0.080079	0.131625	0.0114728	0.005167	0.011962	492
rpl1.fasta	0.190546	0.10539	0.246954	0.00933676	0.005436	0.00896	684
rpl24.fasta	0.277031	0.077924	0.184854	0.0166869	0.005453	0.025947	234
ccsA.fasta	0.274949	0.148571	0.272286	0.015242	0.005665	0.014294	888
rpl29.fasta	0.244801	0.080163	0.230653	0.0140157	0.005689	0.01892	189
petA.fasta	0.208931	0.11989	0.22808	0.00874449	0.005865	0.009843	945
rbcS.fasta	0.142105	0.053673	0.15993	0.00771693	0.005872	0.005872	417
tsf.fasta	0.300018	0.163147	0.347903	0.0116555	0.005889	0.01875	597
rpl3.fasta	0.247946	0.1312	0.266375	0.0113994	0.0059	0.014534	585
ycf47.fasta	0.559326	0.051733	0.239829	0.0207699	0.00609	0.030012	207
rpl33.fasta	0.277072	0.116063	0.244982	0.0122377	0.006595	0.013821	183
rpl20.fasta	0.180526	0.132269	0.221181	0.0102095	0.007288	0.012006	342
thiG.fasta	0.291743	0.127897	0.309123	0.0128715	0.007393	0.012354	822
rpl4.fasta	0.226744	0.119318	0.119318	0.0193449	0.007397	0.021672	636
ycf37.fasta	0.707551	0.129965	0.590483	0.0269037	0.007435	0.032191	525
rpl27.fasta	0.355989	0.150205	0.320033	0.0135538	0.007529	0.021218	246
ycf33.fasta	0.141299	0.025946	0.144611	0.144611	0.007804	0.032852	180
ilvH.fasta	0.295067	0.176427	0.296458	0.018293	0.007986	0.016895	480
rps4.fasta	0.215592	0.147104	0.358194	0.0117357	0.008206	0.008206	606
rpl35.fasta	0.361585	0.090616	0.250474	0.0175189	0.008406	0.021658	192
ycf35.fasta	0.264222	0.107867	0.243178	0.0175189	0.008406	0.021658	393
rpl32.fasta	0.824984	0.081323	0.466038	0.0340199	0.008678	0.046175	144
dnaB.fasta	0.255783	0.139312	0.285015	0.0155039	0.008882	0.016743	1056
rpl12.fasta	0.229258	0.146881	0.199006	0.0120303	0.009451	0.016395	390
psaE.fasta	0.458348	0.098379	0.274105	0.0173444	0.010187	0.027719	183
ccs1.fasta	0.266209	0.137903	0.396986	0.0146642	0.010586	0.018471	1104
rps1.fasta	0.286523	0.126	0.262684	0.0219009	0.013436	0.021716	762
rpl9.fasta	0.232692	0.088876	0.189513	0.0233154	0.013695	0.026122	465
petJ.fasta	0.180696	0.099205	0.268277	0.0203405	0.015209	0.026248	327
ycf34.fasta	2.74735	0.122198	0.482722	0.0374271	0.016569	0.02915	237
petF.fasta	0.198307	0.092206	0.276284	0.0343028	0.020273	0.041556	234

## Sheet: Combined
Gene	Mean_syn	Median_syn	IQR_syn	Mean_non	Median_non	IQR_non	Gene_length	Organelle
ycf12.fasta	0.0803436	8e-06	0.075351	0.0117242	1e-08	1.9e-05	93	Plastid
petN.fasta	0.202541	0.042227	0.23869	0.00107044	1e-06	2.1e-05	87	Plastid
psbK.fasta	0.0773192	5e-06	0.076422	0.00426898	1e-06	2.9e-05	132	Plastid
psbL.fasta	0.0644351	5e-06	0.10139	0.000869488	1e-06	9e-06	114	Plastid
psbT.fasta	0.0508306	5e-06	0.067223	0.00229281	1e-06	1.3e-05	122	Plastid
psbJ.fasta	0.0938986	0.007602	0.093823	0.00202051	2e-06	7e-06	117	Plastid
psbA.fasta	0.0443119	0.02272	0.056018	0.00076639	3e-06	0.001198	1080	Plastid
psbE.fasta	0.134412	0.028461	0.125236	0.000938439	3e-06	3.1e-05	252	Plastid
psbH.fasta	0.108672	0.030411	0.10118	0.00112649	3e-06	1.3e-05	201	Plastid
petG.fasta	0.202541	0.042227	0.23869	0.00148915	4e-06	2.3e-05	111	Plastid
psaI.fasta	0.156187	0.041763	0.155326	0.00668046	4e-06	3.8e-05	105	Plastid
psbF.fasta	0.0957874	0.027653	0.093653	0.00231673	5e-06	3.5e-05	129	Plastid
psbI.fasta	0.157644	0.048776	0.221378	0.00194098	5e-06	3.6e-05	123	Plastid
ycf66.fasta	0.193652	0.051727	0.175347	0.00452361	6e-06	0.004636	285	Plastid
psbD.fasta	0.0938198	0.053257	0.119373	0.00103271	7e-06	0.001202	1050	Plastid
rpl36.fasta	0.193211	0.065467	0.149829	0.00462151	7e-06	0.010541	111	Plastid
psaJ.fasta	0.346481	0.056715	0.28604	0.00900488	8e-06	0.009282	126	Plastid
psbN.fasta	0.129895	0.091209	0.178403	0.00542322	9e-06	1.9e-05	120	Plastid
rpl11.fasta	0.234875	0.150137	0.304479	0.0043319	9e-06	0.005842	423	Plastid
rpl31.fasta	0.252033	0.056607	0.173674	0.0043319	9e-06	0.005842	207	Plastid
rps17.fasta	0.139519	0.052011	0.142073	0.00600941	1.1e-05	0.009759	249	Plastid
psbC.fasta	0.116866	0.074915	0.146455	0.00131163	1.2e-05	0.001417	1422	Plastid
psbB.fasta	0.140331	0.076401	0.137587	0.000964024	1.3e-05	0.000798	1530	Plastid
psbX.fasta	0.112032	0.039039	0.14487	0.14487	1.3e-05	0.019713	129	Plastid
psaC.fasta	0.190394	0.135062	0.281289	0.00232202	1.5e-05	5.2e-05	243	Plastid
rps8.fasta	0.189912	0.10742	0.21877	0.00491134	1.5e-05	0.003923	360	Plastid
petB.fasta	0.195328	0.105001	0.264731	0.000773439	1.7e-05	0.001897	645	Plastid
rps11.fasta	0.224549	0.126044	0.247111	0.00391395	1.8e-05	0.003395	369	Plastid
petD.fasta	0.198259	0.106849	0.222393	0.00124019	2e-05	0.002621	480	Plastid
rps12.fasta	0.238272	0.112692	0.250752	0.000806	2e-05	4.5e-05	372	Plastid
psbY.fasta	0.289178	0.046585	0.18062	0.0086289	2.2e-05	0.01169	111	Plastid
rpl22.fasta	0.213441	0.110686	0.264101	0.00495002	2.2e-05	0.007749	327	Plastid
ycf3.fasta	0.313539	0.132995	0.300598	0.00122963	2.2e-05	0.002365	507	Plastid
rpl34.fasta	0.214715	0.078485	0.238949	0.00944766	2.3e-05	0.016468	135	Plastid
rps10.fasta	0.234436	0.125556	0.314375	0.0106769	2.6e-05	0.008174	315	Plastid
rps2.fasta	0.204716	0.128095	0.224172	0.00453983	3e-05	0.003663	693	Plastid
rps16.fasta	0.246038	0.116068	0.344671	0.00825844	3.1e-05	0.010709	231	Plastid
atpH.fasta	0.102954	0.045145	0.096105	0.00110051	5e-05	0.00021	246	Plastid
ycf19.fasta	0.8688	0.07756	0.305563	0.0252553	5.7e-05	0.008725	279	Plastid
psaM.fasta	0.191504	0.05336	0.263347	0.00983693	6.7e-05	0.014427	90	Plastid
cbbx.fasta	0.244961	0.163737	0.317999	0.00303846	0.00024	0.003596	675	Plastid
ycf46.fasta	0.286177	0.145417	0.367862	0.00923466	0.000833	0.008449	1473	Plastid
rpl14.fasta	0.219158	0.084596	0.203521	0.00334605	0.000856	0.004488	363	Plastid
psaA.fasta	0.154187	0.090476	0.172135	0.00178644	0.0011	0.00214	2247	Plastid
psaB.fasta	0.151643	0.107504	0.186537	0.00157227	0.001107	0.00277	2202	Plastid
chlL.fasta	0.337064	0.154354	0.424593	0.00287527	0.001422	0.004206	840	Plastid
ftsH.fasta	0.218481	0.130907	0.247949	0.00457622	0.001425	0.004567	1875	Plastid
clpC.fasta	0.24333	0.1469	0.319576	0.00323144	0.001459	0.00338	2550	Plastid
chlB.fasta	0.276333	0.129537	0.372705	0.00386407	0.001473	0.005038	1518	Plastid
groEL.fasta	0.265087	0.148799	0.247508	0.00444678	0.001616	0.005106	1518	Plastid
rpl16.fasta	0.205853	0.075896	0.303697	0.00475	0.001636	0.006206	402	Plastid
atpA.fasta	0.199129	0.119709	0.243829	0.00336037	0.001645	0.004646	1494	Plastid
atpB.fasta	0.207953	0.132407	0.239896	0.00286754	0.001687	0.005019	1422	Plastid
rps3.fasta	0.217152	0.145884	0.218802	0.00764173	0.001931	0.010251	654	Plastid
tufA.fasta	0.20674	0.12746	0.226244	0.00348961	0.002193	0.003903	1227	Plastid
ycf42.fasta	0.280676	0.157605	0.320865	0.00768632	0.002252	0.008783	546	Plastid
chlN.fasta	0.247911	0.154644	0.345012	0.0056989	0.002478	0.00924	1320	Plastid
rps5.fasta	0.244201	0.139876	0.290399	0.00693022	0.002505	0.007572	498	Plastid
rbcL.fasta	0.0939669	0.056251	0.124251	0.0027109	0.002563	0.002593	1464	Plastid
rps7.fasta	0.366363	0.134737	0.276034	0.00383356	0.002587	0.005255	468	Plastid
ycf39.fasta	0.22232	0.136506	0.192021	0.00731966	0.002678	0.007835	942	Plastid
ilvB.fasta	0.254564	0.133684	0.3853	0.00878583	0.002765	0.009972	1794	Plastid
atpG.fasta	0.177203	0.100046	0.216996	0.0114522	0.002793	0.016194	462	Plastid
rpoC2.fasta	0.256629	0.162147	0.384537	0.00847544	0.002795	0.006209	1797	Plastid
rpl2.fasta	0.304733	0.194953	0.362161	0.0084911	0.002803	0.009933	798	Plastid
psaL.fasta	0.195716	0.088282	0.258053	0.0048568	0.002822	0.005854	429	Plastid
rpl13.fasta	0.205945	0.132993	0.272851	0.00982449	0.002829	0.011102	429	Plastid
atpE.fasta	0.166522	0.088541	0.20987	0.00764849	0.003033	0.006382	393	Plastid
psaD.fasta	0.237318	0.151532	0.212405	0.00404149	0.003097	0.005783	393	Plastid
ftrB.fasta	0.19535	0.039569	0.299207	0.0133722	0.003515	0.015135	345	Plastid
rpl19.fasta	0.311458	0.163695	0.431831	0.0128993	0.00356	0.020603	342	Plastid
dnaK.fasta	0.282312	0.183601	0.32174	0.00789571	0.003564	0.00877	1848	Plastid
secY.fasta	0.265328	0.126854	0.276894	0.00945378	0.003595	0.009944	1281	Plastid
ycf4.fasta	0.239523	0.100749	0.227965	0.00811929	0.00367	0.011777	546	Plastid
rpl18.fasta	0.288448	0.083971	0.236382	0.0101829	0.003777	0.014961	327	Plastid
rps18.fasta	0.288448	0.083971	0.236382	0.0101829	0.003777	0.014961	327	Plastid
rpoB.fasta	0.29232	0.161436	0.447618	0.00992505	0.003839	0.009846	3324	Plastid
rps14.fasta	0.236046	0.060592	0.26798	0.00933954	0.003963	0.014514	300	Plastid
rps9.fasta	0.242585	0.142295	0.328387	0.00938054	0.004132	0.011538	426	Plastid
rpl21.fasta	0.201544	0.075735	0.238924	0.0100434	0.004181	0.012918	309	Plastid
rpl23.fasta	0.134275	0.052017	0.260077	0.0100244	0.004199	0.008722	300	Plastid
rps19.fasta	0.0101829	0.003777	0.014961	0.0051509	0.004208	0.008795	282	Plastid
rpoA.fasta	0.207661	0.126317	0.225583	0.0162682	0.004287	0.01451	876	Plastid
rpl5.fasta	0.213826	0.124316	0.258099	0.00719434	0.0043	0.010015	561	Plastid
rps13.fasta	0.24022	0.093558	0.261014	0.00806254	0.004383	0.009982	378	Plastid
chlI.fasta	0.289816	0.161639	0.333352	0.00610078	0.004432	0.008236	1020	Plastid
ycf65.fasta	0.248342	0.115577	0.448707	0.0100363	0.004469	0.013277	297	Plastid
secA.fasta	0.329875	0.161859	0.397598	0.00992771	0.004635	0.011679	2628	Plastid
rpl6.fasta	0.16565	0.087276	0.212688	0.0112602	0.004646	0.014257	534	Plastid
psaF.fasta	0.264751	0.137645	0.257959	0.0103393	0.004949	0.014165	501	Plastid
psbV.fasta	0.223126	0.128503	0.169333	0.00757241	0.005006	0.01488	483	Plastid
tatC.fasta	0.278635	0.093726	0.25239	0.0158886	0.005068	0.015352	768	Plastid
acsF.fasta	0.278333	0.148579	0.266125	0.0118708	0.00508	0.018978	1062	Plastid
atpF.fasta	0.154731	0.080079	0.131625	0.0114728	0.005167	0.011962	492	Plastid
rpl1.fasta	0.190546	0.10539	0.246954	0.00933676	0.005436	0.00896	684	Plastid
rpl24.fasta	0.277031	0.077924	0.184854	0.0166869	0.005453	0.025947	234	Plastid
ccsA.fasta	0.274949	0.148571	0.272286	0.015242	0.005665	0.014294	888	Plastid
rpl29.fasta	0.244801	0.080163	0.230653	0.0140157	0.005689	0.01892	189	Plastid
petA.fasta	0.208931	0.11989	0.22808	0.00874449	0.005865	0.009843	945	Plastid
rbcS.fasta	0.142105	0.053673	0.15993	0.00771693	0.005872	0.005872	417	Plastid
tsf.fasta	0.300018	0.163147	0.347903	0.0116555	0.005889	0.01875	597	Plastid
rpl3.fasta	0.247946	0.1312	0.266375	0.0113994	0.0059	0.014534	585	Plastid
ycf47.fasta	0.559326	0.051733	0.239829	0.0207699	0.00609	0.030012	207	Plastid
rpl33.fasta	0.277072	0.116063	0.244982	0.0122377	0.006595	0.013821	183	Plastid
rpl20.fasta	0.180526	0.132269	0.221181	0.0102095	0.007288	0.012006	342	Plastid
thiG.fasta	0.291743	0.127897	0.309123	0.0128715	0.007393	0.012354	822	Plastid
rpl4.fasta	0.226744	0.119318	0.119318	0.0193449	0.007397	0.021672	636	Plastid
ycf37.fasta	0.707551	0.129965	0.590483	0.0269037	0.007435	0.032191	525	Plastid
rpl27.fasta	0.355989	0.150205	0.320033	0.0135538	0.007529	0.021218	246	Plastid
ycf33.fasta	0.141299	0.025946	0.144611	0.144611	0.007804	0.032852	180	Plastid
ilvH.fasta	0.295067	0.176427	0.296458	0.018293	0.007986	0.016895	480	Plastid
rps4.fasta	0.215592	0.147104	0.358194	0.0117357	0.008206	0.008206	606	Plastid
rpl35.fasta	0.361585	0.090616	0.250474	0.0175189	0.008406	0.021658	192	Plastid
ycf35.fasta	0.264222	0.107867	0.243178	0.0175189	0.008406	0.021658	393	Plastid
rpl32.fasta	0.824984	0.081323	0.466038	0.0340199	0.008678	0.046175	144	Plastid
dnaB.fasta	0.255783	0.139312	0.285015	0.0155039	0.008882	0.016743	1056	Plastid
rpl12.fasta	0.229258	0.146881	0.199006	0.0120303	0.009451	0.016395	390	Plastid
psaE.fasta	0.458348	0.098379	0.274105	0.0173444	0.010187	0.027719	183	Plastid
ccs1.fasta	0.266209	0.137903	0.396986	0.0146642	0.010586	0.018471	1104	Plastid
rps1.fasta	0.286523	0.126	0.262684	0.0219009	0.013436	0.021716	762	Plastid
rpl9.fasta	0.232692	0.088876	0.189513	0.0233154	0.013695	0.026122	465	Plastid
petJ.fasta	0.180696	0.099205	0.268277	0.0203405	0.015209	0.026248	327	Plastid
ycf34.fasta	2.74735	0.122198	0.482722	0.0374271	0.016569	0.02915	237	Plastid
petF.fasta	0.198307	0.092206	0.276284	0.0343028	0.020273	0.041556	234	Plastid
atp6	0.314488	0.237221	0.358568	0.0097987	0.006772	0.011928	738	Mitochondrion
atp8	0.320316	0.144728	0.390497	0.0195777	0.008397	0.025358	153	Mitochondrion
atp9	0.0887287	0.071359	0.092483	0.000828512	7e-06	1.5e-05	225	Mitochondrion
cob	0.361373	0.218547	0.33771	0.0069392	0.006093	0.006443	1125	Mitochondrion
cox1	0.321611	0.228337	0.370666	0.0075739	0.00409	0.009536	1509	Mitochondrion
cox2	0.459198	0.253229	0.513911	0.0486364	0.036337	0.062274	744	Mitochondrion
cox3	0.303057	0.193869	0.334238	0.0106263	0.006658	0.013381	804	Mitochondrion
nad1	0.330161	0.225376	0.385388	0.00917163	0.005275	0.009845	972	Mitochondrion
nad2	0.449552	0.244349	0.60429	0.0178941	0.014196	0.019452	1473	Mitochondrion
nad3	0.396472	0.253508	0.373404	0.00961588	0.005931	0.014098	360	Mitochondrion
nad4	0.378707	0.243561	0.374551	0.00935834	0.007503	0.009313	1434	Mitochondrion
nad4L	0.357552	0.168783	0.362672	0.0100205	0.004063	0.008383	300	Mitochondrion
nad5	0.343714	0.258765	0.371247	0.0137198	0.011408	0.015905	1983	Mitochondrion
nad6	0.320311	0.206597	0.340286	0.0307138	0.020374	0.039228	690	Mitochondrion
nad7	0.355103	0.278793	0.409729	0.00935834	0.00674	0.009313	1194	Mitochondrion
nad9	0.262704	0.173361	0.318419	0.0091981	0.006342	0.010464	558	Mitochondrion
nad11	0.347825	0.269434	0.489702	0.0101427	0.007449	0.014672	597	Mitochondrion
rpl2	0.382158	0.235831	0.381169	0.0274891	0.018284	0.025275	717	Mitochondrion
rpl5	0.394198	0.236448	0.419616	0.0392933	0.030488	0.040133	507	Mitochondrion
rpl6	0.407044	0.265081	0.437343	0.0290823	0.022973	0.027309	489	Mitochondrion
rpl14	0.382526	0.246283	0.304467	0.0202325	0.01671	0.024179	378	Mitochondrion
rpl31	3.02308	0.320185	0.475332	0.0566624	0.042973	0.056048	177	Mitochondrion
rps2	0.467307	0.178553	0.39949	0.0405848	0.028482	0.047159	528	Mitochondrion
rps3	0.387813	0.291421	0.441916	0.0293202	0.017617	0.036939	816	Mitochondrion
rps4	0.423275	0.262751	0.425874	0.0246378	0.014541	0.026834	702	Mitochondrion
rps7	0.39106	0.207028	0.419615	0.0292677	0.023727	0.02647	450	Mitochondrion
rps8	0.309654	0.18926	0.256123	0.0263486	0.01696	0.036013	360	Mitochondrion
rps10	4.60298	0.141852	0.412424	0.0453539	0.023605	0.067434	285	Mitochondrion
rps11	0.537367	0.3042	0.60195	0.0368877	0.026855	0.032873	351	Mitochondrion
rps12	0.316493	0.189163	0.343474	0.0130297	0.011011	0.011682	366	Mitochondrion
rps13	0.251364	0.219091	0.260408	0.0192648	0.010694	0.024117	345	Mitochondrion
rps14	0.300837	0.196309	0.436366	0.0229588	0.017276	0.030486	288	Mitochondrion
rps19	0.273587	0.131798	0.273714	0.0228663	0.015127	0.025719	231	Mitochondrion
tatC	0.47604	0.246609	0.477948	0.0507459	0.03895	0.05481	717	Mitochondrion
